# Supplementary material for: Predicting decompression surgery by applying multimodal deep learning to patients’ structured and unstructured health data
Source: BMC Med Inform Decis Mak. 2023 Jan 6;23:2. doi: 10.1186/s12911-022-02096-x (PMC9824905; doi:10.1186/s12911-022-02096-x)
Supplement: Supplementary file 1 — Additional file 1: Table S1. List of Codes for Lumbar Stenosis, Lumbar Disc Herniation, and Decompression [file 12911_2022_2096_MOESM1_ESM.xlsx]

## Sheet: Sheet1
Group	Codes
Lumbar Stenosis	ICD-9
	344.6, 344.60, 344.61, 721.4, 721.42, 724, 724.02, 724.03, 724.09
	ICD-10
	G83.4, M47.15, M47.16, M48.05, M48.06, M48.061, M48.062, M48.07, M48.08
Lumbar Disc Herniation	ICD-9
	344.6, 344.60, 344.61, 353.4, 355.0, 721.4, 721.42, 722.1, 722.10, 724.3, 724.4
	ICD-10
	G54.4, G57.0, G57.00, G57.01, G57.02, G83.4, M47.15, M47.16, M47.25, M47.26, M47.27, M47.28, M51.15, M51.16, M51.17, M54.18, M51.25, M51.26, M51.27, M54.10, M54.15, M54.16, M54.17, M54.18, M54.30, M54.31, M54.32, M54.4, M54.40, M54.41, M54.42
Decompression Surgery	CPT
	0274T, 0275T, 22818, 22819, 63003, 63005, 63010, 63011, 63012, 63016, 63017, 63030, 63035, 63042, 63044, 63046, 63047, 63048, 63050, 63051, 63055, 63056, 63057, 63064, 63066, 63077, 63078, 63085, 63086, 63087, 63088, 63090, 63091, 63101, 63102, 63103, 63170, 63172, 63173, 63185, 63190, 63191, 63195, 63197, 63199, 63200, 63266, 63267, 63268, 63271, 63272, 63273, 63276, 63277, 63278, 63281, 63282, …
	HCPCS Level II
	S2350, S2351, S9090
	ICD-9-PCS
	03.02, 03.09, 03.6, 80.50, 80.51, 80.53, 80.54, 80.59
	ICD-10-PCS
	00NX0ZZ, 00NY0ZZ, 01N80ZZ, 01N83ZZ, 01NB0ZZ, 01NB4ZZ, 01NR0ZZ, 0PB40ZZ, 0PB43ZX, 0QB00ZZ, 0QB03ZX, 0QB03ZZ, 0QB10ZZ, 0QB13ZX, 0QS004Z, 0QS134Z, 0QU007Z, 0QU00JZ, 0QU03JZ, 0QW004Z, 0QW034Z, 0QW104Z, 0RB90ZZ, 0RB93ZX, 0RBB3ZX, 0SB00ZX, 0SB00ZZ, 0SB03ZX, 0SB20ZZ, 0SB23ZX, 0SB23ZZ, 0SB40ZZ, 0SB43ZX, 0SC00ZZ, 0ST20ZZ, 0ST40ZZ
	Kaiser-Specific
	213730, 222494, 222572, 222573, 222590, 222865, 223880, 223899, 223900, 223901, 224085, 224086, 224087, 224088, 224089, 224131, 224170, 224238, 224928, 224929, 226803, 226929, 227538, 227539, 227553, 231207, 231208, 245922, 245923, 245925, 245926, 245927, 245929, 245930, 245931, 245935, 245936, 245937, 245938, 245939, 245940, 245941, 245942, 245944, 245945, 245946, 245947, 245948, 245949, 245963,…
