# Supplementary material for: Predicting decompression surgery by applying multimodal deep learning to patients’ structured and unstructured health data
Source: BMC Med Inform Decis Mak. 2023 Jan 6;23:2. doi: 10.1186/s12911-022-02096-x (PMC9824905; doi:10.1186/s12911-022-02096-x)
Supplement: Supplementary file 2 — Additional file 2: Table S2. Hyperparameter Search Space [file 12911_2022_2096_MOESM2_ESM.xlsx]

## Sheet: Sheet1
Hyperparamter	Values
Learning Rate	0.001, 0.0001
GRU Hidden Size	200, 300, 400
# of Filters	200, 300, 400
Dropout Rate	0.0, 0.2, 0.5, 0.9
Weight Decay	0.1, 0.01, 0.001
