# Supplementary material for: Predicting decompression surgery by applying multimodal deep learning to patients’ structured and unstructured health data
Source: BMC Med Inform Decis Mak. 2023 Jan 6;23:2. doi: 10.1186/s12911-022-02096-x (PMC9824905; doi:10.1186/s12911-022-02096-x)
Supplement: Supplementary file 3 — Additional file 3: Table S3. Top 10 and Bottom 10 Predictors for Early Surgery Benchmark Model for Classical Performance [file 12911_2022_2096_MOESM3_ESM.xlsx]

## Sheet: Sheet1
Feature	Feature Type	Coefficient	Feature	Feature Type	Coefficient
descend	textual	0.971	diffus	textual	-0.519
s1 nerv	textual	0.897	within	textual	-0.533
disc diseas l4	textual	0.849	otherwis	textual	-0.537
larg	textual	0.781	siteID_2	static	-0.561
stenosi facet	textual	0.771	l4 mild	textual	-0.583
dx_99282	temporal	0.763	Female	static	-0.637
equina	textual	0.682	find techniqu multiplanar	textual	-0.649
ligamentum flavum moder	textual	0.581	sacroiliac	textual	-0.741
14	textual	0.578	contact	textual	-0.84
action requir	textual	0.569	intact	textual	-0.933
