# Supplementary material for: Predicting decompression surgery by applying multimodal deep learning to patients’ structured and unstructured health data
Source: BMC Med Inform Decis Mak. 2023 Jan 6;23:2. doi: 10.1186/s12911-022-02096-x (PMC9824905; doi:10.1186/s12911-022-02096-x)
Supplement: Supplementary file 5 — Additional file 5: Table S5. All Ordered Features with Non-Zero Coefficient for Static- and Temporal-Only Early Surgery Benchmark Models for Classical Performance. [file 12911_2022_2096_MOESM5_ESM.xlsx]

## Sheet: Sheet1
FEATURES FROM STATIC-ONLY MODEL				FEATURES FROM TEMPORAL-ONLY MODEL
Feature	Human Readable Name	Coefficient		Feature	Human Readable Name	Coefficient
ethnicityID_1	Not Hispanic or Latino	0.778706		dx_99282	Emergency department visit	1.13143
raceID_6	White	0.521987		drugnamerx_cyclobenzaprine		1.10289
providerGender_F	Provider - Female	-0.0151402		dx_64483	INJECTION(S), ANESTHETIC AGENT(S) AND/OR STEROID; TRANSFORAMINAL EPIDURAL, WITH IMAGING GUIDANCE (FLUOROSCOPY OR CT), LUMBAR OR SACRAL, SINGLE LEVEL	0.985209
providerSpecialty_FM	Provider Speciality - Family Medicine	-0.0199425		dx_97001	Physical therapy evaluation	0.480689
ethnicityID_0	Hispanic or Latino	-0.0994126		dx_99214	Established patient office or other outpatient visit, 30-39 minutes	0.46904
age	Age	-0.180451		drugnamerx_TRAMADOL 50 MG TABLET		0.445889
siteID_1	Group Health	-0.360616		dx_729	Other disorders of soft tissues	0.372672
genderID_1	Female	-0.664567		drugnamerx_HYDROMORPHONE HCL		0.300328
imageTypeID_1	X-Ray	-0.823881		dx_99213	Established patient office or other outpatient visit, 20-29 minutes	0.268519
				dx_62311	Spinal Injections	0.25151
				drugnamerx_HYDROCODONE 5 MG-ACETAMINOPHEN 325 MG TABLET		0.150941
				drugnamerx_HYDROcodone-acetaminophen		0.149883
				drugnamerx_HYDROCODONE/ACETAMINOPHEN		0.130775
				drugnamerx_NORTRIPTYLINE HCL		0.103559
				drugnamerx_DIAZEPAM 5 MG TABLET		0.102369
				dx_722	Intervertebral disc disorders	-0.00607753
				dx_99441	telephone E/M service; 5-10 minutes of medical discussion	-0.0332874
				dx_738	Other acquired musculoskeletal deformity	-0.0390803
				drugnamerx_LORAZEPAM		-0.0413119
				drugnamerx_DIAZEPAM		-0.071601
				drugnamerx_TRAMADOL HCL		-0.0736545
				dx_721	Spondylosis and allied disorders	-0.119021
				drugnamerx_CYCLOBENZAPRINE HCL		-0.248894
				drugnamerx_BACLOFEN		-0.409144
				dx_72100	Diagnostic Radiology (Diagnostic Imaging) Procedures of the Spine and Pelvis	-0.851614
